# Supplementary material for: Specific Genomic Regions Are Differentially Affected by Copy Number Alterations across Distinct Cancer Types, in Aggregated Cytogenetic Data
Source: PLoS One. 2012 Aug 24;7(8):e43689. doi: 10.1371/journal.pone.0043689 (PMC3427184; doi:10.1371/journal.pone.0043689)
Supplement: Table S1 — Table with information about cancer types used in the analysis, non-neutral and hot-spot p values. The table giving details about all cancer types used in this analysis with the corresponding numbers of samples in them and the root cell type of each cancer. The table also has information about the non-neutral and hot-spot p-values obtained for all genomic bands in analysis. (ODS) [file pone.0043689.s006.ods]

## Sheet: Supplement_Info
ICDTypes	ICDs considered in analysis and number of samples in them
pvalues_BTE_EntireData		p values obtained for all genomic locations using Binomial test over entire data
BandsTree_All		Bands enriched using Tree length statistics

## Sheet: ICDTypes
Cancer ICD Code	Cancer name	Cancer root cell type	Number of samples
0000/0	ICD-O-3 morphology 0000_0: not classified in ICD-O 3 [e.g. non-neoplastic or benign]	NA	370
8010/3	ICD-O-3 morphology 8010_3: Carcinoma, NOS	epithelial	253
8021/3	ICD-O-3 morphology 8021_3: Carcinoma, anaplastic type, NOS	epithelial	41
8041/3	ICD-O-3 morphology 8041_3: Small cell carcinoma, NOS	epithelial	79
8046/3	ICD-O-3 morphology 8046_3: Non-small cell carcinoma	epithelial	178
8052/0	ICD-O-3 morphology 8052_0: Squamous cell papilloma	epithelial	132
8070/1	ICD-O-3 morphology 8070_1: Premalignant squamous epithelium, NOS	epithelial	162
8070/3	ICD-O-3 morphology 8070_3: squamous cell carcinoma, NOS	epithelial	1809
8077/2	ICD-O-3 morphology 8077_2: Squamous intraepithelial neoplasia, grade III	epithelial	22
8120/3	ICD-O-3 morphology 8120_3: Transitional cell carcinoma, NOS	epithelial	387
8130/1	ICD-O-3 morphology 8130_1: Urothelial papilloma, NOS	epithelial	39
8130/2	ICD-O-3 morphology 8130_2: Papillary transitional cell carcinoma, non-invasive	epithelial	56
8140/0	ICD-O-3 morphology 8140_0: Adenoma, NOS	epithelial	391
8140/1	ICD-O-3 morphology 8140_1: atypical adenoma	epithelial	88
8140/3	ICD-O-3 morphology 8140_3: Adenocarcinoma, NOS	epithelial	2633
8144/3	ICD-O-3 morphology 8144_3: Adenocarcinoma, intestinal type	epithelial	206
8145/3	ICD-O-3 morphology 8145_3: Carcinoma, diffuse type	epithelial	36
8151/1	ICD-O-3 morphology 8151_1: Insulinoma, NOS	epithelial	28
8160/3	ICD-O-3 morphology 8160_3: Cholangiocarcinoma	epithelial	98
8170/0	ICD-O-3 morphology 8170_0: Hepatocellular adenoma, NOS	epithelial	29
8170/3	ICD-O-3 morphology 8170_3: Hepatocellular carcinoma, NOS	epithelial	844
8200/3	ICD-O-3 morphology 8200_3: Adenoid cystic carcinoma	epithelial	55
8240/3	ICD-O-3 morphology 8240_3: Carcinoid tumor, NOS	epithelial	41
8246/3	ICD-O-3 morphology 8246_3: Neuroendocrine carcinoma	epithelial	71
8247/3	ICD-O-3 morphology 8247_3: Merkel cell carcinoma	epithelial	72
8260/3	ICD-O-3 morphology 8260_3: Papillary carcinoma of thyroid	epithelial	194
8272/0	ICD-O-3 morphology 8272_0: Pituitary adenoma, typical	epithelial	47
8290/0	ICD-O-3 morphology 8290_0: Oncocytoma	epithelial	76
8310/3	ICD-O-3 morphology 8310_3: Clear cell renal cell carcinoma	epithelial	173
8312/3	ICD-O-3 morphology 8312_3: Renal cell carcinoma	epithelial	320
8317/3	ICD-O-3 morphology 8317_3: Renal cell carcinoma, chromophobe	epithelial	21
8335/3	ICD-O-3 morphology 8335_3: Follicular carcinoma	epithelial	45
8370/3	ICD-O-3 morphology 8370_3: Adrenal cortical carcinoma	epithelial	50
8380/1	ICD-O-3 morphology 8380_1: Endometrioid dysplasia	epithelial	37
8380/3	ICD-O-3 morphology 8380_3: Endometrioid carcinoma, NOS	epithelial	159
8441/3	ICD-O-3 morphology 8441_3: Serous adenocarcinoma, NOS	epithelial	131
8442/1	ICD-O-3 morphology 8442_1: Serous cystadenoma, borderline malignancy	epithelial	49
8460/3	ICD-O-3 morphology 8460_3: Papillary serous cystadenocarcinoma	epithelial	135
8480/3	ICD-O-3 morphology 8480_3: Mucinous adenocarcinoma	epithelial	54
8490/3	ICD-O-3 morphology 8490_3: Signet ring cell carcinoma	epithelial	37
8500/2	ICD-O-3 morphology 8500_2: Ductal carcinoma in situ, NOS	epithelial	76
8500/3	ICD-O-3 morphology 8500_3: Infiltrating duct carcinoma, NOS	epithelial	1568
8510/3	ICD-O-3 morphology 8510_3: Medullary carcinoma, NOS	epithelial	100
8520/2	ICD-O-3 morphology 8520_2: Lobular carcinoma in situ	epithelial	29
8520/3	ICD-O-3 morphology 8520_3: Invasive lobular carcinoma	epithelial	78
8620/3	ICD-O-3 morphology 8620_3: Granulosa cell tumor, malignant	epithelial	56
8700/0	ICD-O-3 morphology 8700_0: Pheochromocytoma, NOS	epithelial	81
8720/0	ICD-O-3 morphology 8720_0: Pigmented nevus, NOS	epithelial	97
8720/3	ICD-O-3 morphology 8720_3: Malignant melanoma, NOS	epithelial	197
8742/3	ICD-O-3 morphology 8742_3: Lentigo maligna melanoma	epithelial	21
8744/3	ICD-O-3 morphology 8744_3: Acral lentiginous melanoma, malignant	epithelial	23
8770/0	ICD-O-3 morphology 8770_0: Spitz nevus	epithelial	29
8800/3	ICD-O-3 morphology 8800_3: Sarcoma, NOS	soft tissue	34
8810/3	ICD-O-3 morphology 8810_3: Fibrosarcoma, NOS	soft tissue	59
8820/0	ICD-O-3 morphology 8820_0: Elastofibroma	soft tissue	27
8821/1	ICD-O-3 morphology 8821_1: Desmoid-type fibromatosis	soft tissue	30
8830/3	ICD-O-3 morphology 8830_3: Fibrous histiocytoma, malignant	soft tissue	203
8850/0	ICD-O-3 morphology 8850_0: Lipoma, NOS	soft tissue	46
8850/3	ICD-O-3 morphology 8850_3: Liposarcoma, NOS	soft tissue	28
8851/3	ICD-O-3 morphology 8851_3: Liposarcoma, well differentiated	soft tissue	36
8890/0	ICD-O-3 morphology 8890_0: Leiomyoma, NOS	soft tissue	30
8890/3	ICD-O-3 morphology 8890_3: Leiomyosarcoma, NOS	soft tissue	218
8936/0	ICD-O-3 morphology 8936_0: Gastrointestinal stromal tumor, benign	soft tissue	102
8936/1	ICD-O-3 morphology 8936_1: Gastrointestinal stromal tumor, uncertain malignant potential	soft tissue	112
8936/3	ICD-O-3 morphology 8936_3: Gastrointestinal stromal tumor, malignant	soft tissue	334
8960/3	ICD-O-3 morphology 8960_3: Nephroblastoma, NOS	soft tissue	211
8964/3	ICD-O-3 morphology 8964_3: Clear cell sarcoma of kidney	soft tissue	31
8970/3	ICD-O-3 morphology 8970_3: Hepatoblastoma	soft tissue	127
8980/3	ICD-O-3 morphology 8980_3: Carcinosarcoma, NOS	soft tissue	23
9010/0	ICD-O-3 morphology 9010_0: Fibroadenoma, NOS	soft tissue	28
9020/0	ICD-O-3 morphology 9020_0: Phyllodes tumor, benign	soft tissue	37
9020/3	ICD-O-3 morphology 9020_3: Phyllodes tumor, malignant	soft tissue	24
9040/3	ICD-O-3 morphology 9040_3: Synovial sarcoma, NOS	soft tissue	56
9041/3	ICD-O-3 morphology 9041_3: Synovial sarcoma, monophasic	soft tissue	75
9043/3	ICD-O-3 morphology 9043_3: Synovial sarcoma, biphasic	soft tissue	29
9050/3	ICD-O-3 morphology 9050_3: Mesothelioma, NOS	soft tissue	81
9051/3	ICD-O-3 morphology 9051_3: Sarcomatoid mesothelioma	soft tissue	59
9052/3	ICD-O-3 morphology 9052_3: Epithelioid mesothelioma, malignant	soft tissue	64
9053/3	ICD-O-3 morphology 9053_3: Mesothelioma, biphasic, malignant	soft tissue	27
9060/3	ICD-O-3 morphology 9060_3: Dysgerminoma	germ cell	36
9061/3	ICD-O-3 morphology 9061_3: Seminoma, NOS	germ cell	29
9071/3	ICD-O-3 morphology 9071_3: Yolk sac tumor	germ cell	21
9080/0	ICD-O-3 morphology 9080_0: Teratoma, benign	germ cell	22
9080/3	ICD-O-3 morphology 9080_3: Teratoma, malignant, NOS	germ cell	42
9160/0	ICD-O-3 morphology 9160_0: Angiofibroma, NOS	soft tissue	54
9161/1	ICD-O-3 morphology 9161_1: Hemangioblastoma	soft tissue	45
9180/3	ICD-O-3 morphology 9180_3: Osteosarcoma, NOS	soft tissue	133
9220/3	ICD-O-3 morphology 9220_3: Chondrosarcoma, NOS	soft tissue	79
9260/3	ICD-O-3 morphology 9260_3: Ewing sarcoma	soft tissue	91
9310/3	ICD-O-3 morphology 9310_3: Ameloblastoma, malignant	soft tissue	29
9370/3	ICD-O-3 morphology 9370_3: Chordoma, NOS	neuroeepithelial	22
9380/3	ICD-O-3 morphology 9380_3: Glioma, NOS	neuroeepithelial	50
9381/3	ICD-O-3 morphology 9381_3: Gliomatosis cerebri	neuroeepithelial	23
9382/3	ICD-O-3 morphology 9382_3: Oligoastrocytoma	neuroeepithelial	89
9390/1	ICD-O-3 morphology 9390_1: Choroid plexus papilloma, NOS	neuroeepithelial	41
9391/3	ICD-O-3 morphology 9391_3: Ependymoma, NOS	neuroeepithelial	279
9392/3	ICD-O-3 morphology 9392_3: Ependymoblastoma	neuroeepithelial	57
9394/1	ICD-O-3 morphology 9394_1: Myxopapillary ependymoma	neuroeepithelial	22
9400/3	ICD-O-3 morphology 9400_3: Astrocytoma, NOS	neuroeepithelial	129
9401/3	ICD-O-3 morphology 9401_3: Astrocytoma, anaplastic	neuroeepithelial	98
9421/1	ICD-O-3 morphology 9421_1: Pilocytic astrocytoma	neuroeepithelial	172
9424/3	ICD-O-3 morphology 9424_3: Pleomorphic xanthoastrocytoma	neuroeepithelial	51
9440/3	ICD-O-3 morphology 9440_3: Glioblastoma, NOS	neuroeepithelial	823
9442/3	ICD-O-3 morphology 9442_3: Gliosarcoma	neuroeepithelial	41
9450/3	ICD-O-3 morphology 9450_3: Oligodendroglioma, NOS	neuroeepithelial	108
9451/3	ICD-O-3 morphology 9451_3: Oligodendroglioma, anaplastic	neuroeepithelial	66
9470/3	ICD-O-3 morphology 9470_3: Medulloblastoma, NOS	neuroeepithelial	878
9471/3	ICD-O-3 morphology 9471_3: medulloblastoma with extensive nodularity	neuroeepithelial	157
9473/3	ICD-O-3 morphology 9473_3: Primitive neuroectodermal tumor, NOS	neuroeepithelial	90
9474/3	ICD-O-3 morphology 9474_3: Large cell _ Anaplastic medulloblastoma	neuroeepithelial	86
9500/3	ICD-O-3 morphology 9500_3: Neuroblastoma, NOS	neuroeepithelial	745
9505/1	ICD-O-3 morphology 9505_1: Ganglioglioma	neuroeepithelial	64
9510/3	ICD-O-3 morphology 9510_3: Retinoblastoma, NOS	neuroeepithelial	153
9530/0	ICD-O-3 morphology 9530_0: Meningioma, NOS	neuroeepithelial	97
9530/3	ICD-O-3 morphology 9530_3: Meningioma, malignant	neuroeepithelial	60
9540/0	ICD-O-3 morphology 9540_0: Neurofibroma, NOS	neuroeepithelial	74
9540/3	ICD-O-3 morphology 9540_3: Malignant peripheral nerve sheath tumor	neuroeepithelial	122
9560/0	ICD-O-3 morphology 9560_0: Schwannoma, NOS	neuroeepithelial	66
9590/3	ICD-O-3 morphology 9590_3: Malignant lymphoma, NOS	lymphoid	43
9591/3	ICD-O-3 morphology 9591_3: Malignant lymphoma, B-cell NOS	lymphoid	57
9652/3	ICD-O-3 morphology 9652_3: Classical Hodgkin lymphoma, mixed cellularity, NOS	lymphoid	21
9673/3	ICD-O-3 morphology 9673_3: Mantle cell lymphoma	lymphoid	462
9678/3	ICD-O-3 morphology 9678_3: Primary effusion lymphoma	lymphoid	46
9679/3	ICD-O-3 morphology 9679_3: Mediastinal large B-cell lymphoma	lymphoid	97
9680/3	ICD-O-3 morphology 9680_3: Diffuse large B-cell lymphoma, NOS	lymphoid	1096
9687/3	ICD-O-3 morphology 9687_3: Burkitt lymphoma, NOS	lymphoid	167
9689/3	ICD-O-3 morphology 9689_3: Splenic marginal zone lymphoma, NOS	lymphoid	158
9690/3	ICD-O-3 morphology 9690_3: Follicular lymphoma, NOS	lymphoid	525
9691/3	ICD-O-3 morphology 9691_3: Follicular lymphoma, grade 2	lymphoid	42
9695/3	ICD-O-3 morphology 9695_3: Follicular lymphoma, grade 1	lymphoid	23
9699/3	ICD-O-3 morphology 9699_3: Marginal zone lymphoma, NOS	lymphoid	212
9700/3	ICD-O-3 morphology 9700_3: Mycosis fungoides	lymphoid	101
9701/3	ICD-O-3 morphology 9701_3: Sezary syndrome	lymphoid	118
9702/3	ICD-O-3 morphology 9702_3: Malignant lymphoma, T-cell NOS	lymphoid	47
9705/3	ICD-O-3 morphology 9705_3: Peripheral T-cell lymphoma, NOS	lymphoid	62
9714/3	ICD-O-3 morphology 9714_3: Anaplastic large cell lymphoma, NOS	lymphoid	106
9717/3	ICD-O-3 morphology 9717_3: Enteropathy type T-cell lymphoma	lymphoid	71
9718/3	ICD-O-3 morphology 9718_3: Anaplastic large cell lymphoma, cutaneous type	lymphoid	59
9719/3	ICD-O-3 morphology 9719_3: NK_T-cell lymphoma	lymphoid	23
9731/3	ICD-O-3 morphology 9731_3: Plasmacytoma, NOS	lymphoid	63
9732/3	ICD-O-3 morphology 9732_3: Plasma cell myeloma	lymphoid	106
9734/3	ICD-O-3 morphology 9734_3: Plasmacytoma, extramedullary	lymphoid	21
9823/3	ICD-O-3 morphology 9823_3: B-cell chronic lymphocytic leukemia_small lymphocytic lymphoma	lymphoid	786
9827/3	ICD-O-3 morphology 9827_3: Adult T-cell leukemia_lymphoma [HTLV-1 pos.]	lymphoid	82
9834/3	ICD-O-3 morphology 9834_3: Prolymphocytic leukemia, T-cell type	lymphoid	44
9835/3	ICD-O-3 morphology 9835_3: Acute lymphoblastic leukemia, NOS	lymphoid	415
9836/3	ICD-O-3 morphology 9836_3: Precursor B-cell lymphoblastic leukemia	lymphoid	334
9837/3	ICD-O-3 morphology 9837_3: Precursor T-cell lymphoblastic leukemia	lymphoid	140
9861/3	ICD-O-3 morphology 9861_3: Acute myeloid leukemia, NOS	myeloid	335
9867/3	ICD-O-3 morphology 9867_3: Acute myelomonocytic leukemia [FAB type M4]	myeloid	32
9873/3	ICD-O-3 morphology 9873_3: Acute myeloblastic leukemia without maturation [FAB type M1]	myeloid	29
9874/3	ICD-O-3 morphology 9874_3: Acute myeloblastic leukemia with maturation [FAB M2]	myeloid	41
9891/3	ICD-O-3 morphology 9891_3: Acute monoblastic leukemia [FAB M5]	myeloid	23
9940/3	ICD-O-3 morphology 9940_3: Hairy cell leukemia	lymphoid	61
9950/3	ICD-O-3 morphology 9950_3: Polycythemia vera	myeloproliferative	29
9961/3	ICD-O-3 morphology 9961_3: Chronic idiopathic myelofibrosis	myeloproliferative	26
9980/3	ICD-O-3 morphology 9980_3: Refractory anemia, NOS	myeloid	26
9983/3	ICD-O-3 morphology 9983_3: Refractory anemia with excess blasts [RAEB]	myeloid	21
9984/3	ICD-O-3 morphology 9984_3: Refractory anemia with excess blasts in transformation [RAEBT]	myeloid	22
9989/3	ICD-O-3 morphology 9989_3: Myelodysplastic syndrome, NOS	myeloid	29
	X.3 X.4

## Sheet: pvalues_BTE_EntireData
Bands enriched using Binomial probability, combining can data across all cancer types, gain are shown with green color and losses with red
Bands	Frequency	Bonferroni corrected p value
g-seg1p3	0.09	3.89E-007
g-seg1p2	0.05	1.00E+000
g-seg1p1	0.06	1.00E+000
g-seg1q1	0.12	3.09E-075
g-seg1q2	0.19	0.00E+000
g-seg1q3	0.18	0.00E+000
g-seg1q4	0.16	0.00E+000
g-seg2p2	0.09	1.17E-005
g-seg2p1	0.08	1.00E+000
g-seg2q1	0.06	1.00E+000
g-seg2q2	0.07	1.00E+000
g-seg2q3	0.08	1.00E+000
g-seg3p2	0.06	1.00E+000
g-seg3p1	0.05	1.00E+000
g-seg3q1	0.09	2.29E-007
g-seg3q2	0.15	9.81E-290
g-seg4p1	0.06	1.00E+000
g-seg4q1	0.06	1.00E+000
g-seg4q2	0.07	1.00E+000
g-seg4q3	0.06	1.00E+000
g-seg5p1	0.13	4.44E-138
g-seg5q1	0.08	1.00E+000
g-seg5q2	0.07	1.00E+000
g-seg5q3	0.08	1.00E+000
g-seg6p2	0.12	3.04E-074
g-seg6p1	0.08	1.00E+000
g-seg6q1	0.07	1.00E+000
g-seg6q2	0.08	1.00E+000
g-seg7p2	0.16	0.00E+000
g-seg7p1	0.17	0.00E+000
g-seg7q1	0.15	1.14E-303
g-seg7q2	0.17	0.00E+000
g-seg7q3	0.18	0.00E+000
g-seg8p2	0.07	1.00E+000
g-seg8p1	0.08	1.00E+000
g-seg8q1	0.16	0.00E+000
g-seg8q2	0.23	0.00E+000
g-seg9p2	0.06	1.00E+000
g-seg9p1	0.05	1.00E+000
g-seg9q1	0.05	1.00E+000
g-seg9q2	0.06	1.00E+000
g-seg9q3	0.09	1.78E-003
g-seg10p1	0.06	1.00E+000
g-seg10q1	0.04	1.00E+000
g-seg10q2	0.06	1.00E+000
g-seg11p1	0.07	1.00E+000
g-seg11q1	0.11	1.40E-049
g-seg11q2	0.08	1.00E+000
g-seg12p1	0.11	1.27E-048
g-seg12q1	0.11	6.19E-068
g-seg12q2	0.12	3.21E-089
g-seg13p1	0.01	1.00E+000
g-seg13q1	0.06	1.00E+000
g-seg13q2	0.08	1.00E+000
g-seg13q3	0.09	6.79E-003
g-seg14p1	0.02	1.00E+000
g-seg14q1	0.06	1.00E+000
g-seg14q2	0.07	1.00E+000
g-seg14q3	0.06	1.00E+000
g-seg15p1	0.01	1.00E+000
g-seg15q1	0.05	1.00E+000
g-seg15q2	0.07	1.00E+000
g-seg16p1	0.08	1.00E+000
g-seg16q1	0.04	1.00E+000
g-seg16q2	0.06	1.00E+000
g-seg17p1	0.09	1.52E-001
g-seg17q1	0.13	9.71E-166
g-seg17q2	0.19	0.00E+000
g-seg18p1	0.08	1.00E+000
g-seg18q1	0.08	1.00E+000
g-seg18q2	0.08	1.00E+000
g-seg19p1	0.09	1.00E+000
g-seg19q1	0.1	3.50E-015
g-seg20p1	0.1	2.73E-032
g-seg20q1	0.16	0
g-seg21p1	0.03	1.00E+000
g-seg21q1	0.05	1.00E+000
g-seg21q2	0.07	1.00E+000
g-seg22p1	0.02	1.00E+000
g-seg22q1	0.06	1.00E+000
l-seg1p3	0.15	4.30E-281
l-seg1p2	0.09	3.78E-005
l-seg1p1	0.07	1.00E+000
l-seg1q1	0.02	1.00E+000
l-seg1q2	0.03	1.00E+000
l-seg1q3	0.03	1.00E+000
l-seg1q4	0.03	1.00E+000
l-seg2p2	0.04	1.00E+000
l-seg2p1	0.04	1.00E+000
l-seg2q1	0.04	1.00E+000
l-seg2q2	0.05	1.00E+000
l-seg2q3	0.07	1.00E+000
l-seg3p2	0.12	2.14E-101
l-seg3p1	0.11	2.37E-053
l-seg3q1	0.05	1.00E+000
l-seg3q2	0.06	1.00E+000
l-seg4p1	0.11	2.35E-036
l-seg4q1	0.09	8.82E-004
l-seg4q2	0.11	7.02E-062
l-seg4q3	0.12	4.55E-076
l-seg5p1	0.04	1.00E+000
l-seg5q1	0.08	1.00E+000
l-seg5q2	0.08	1.00E+000
l-seg5q3	0.07	1.00E+000
l-seg6p2	0.06	1.00E+000
l-seg6p1	0.04	1.00E+000
l-seg6q1	0.11	4.19E-057
l-seg6q2	0.14	5.87E-202
l-seg7p2	0.04	1.00E+000
l-seg7p1	0.03	1.00E+000
l-seg7q1	0.03	1.00E+000
l-seg7q2	0.03	1.00E+000
l-seg7q3	0.05	1.00E+000
l-seg8p2	0.16	0.00E+000
l-seg8p1	0.12	3.06E-077
l-seg8q1	0.04	1.00E+000
l-seg8q2	0.06	1.00E+000
l-seg9p2	0.15	7.16E-252
l-seg9p1	0.11	1.95E-037
l-seg9q1	0.07	1.00E+000
l-seg9q2	0.08	1.00E+000
l-seg9q3	0.09	7.20E-006
l-seg10p1	0.09	1.46E-004
l-seg10q1	0.08	1.00E+000
l-seg10q2	0.14	5.11E-204
l-seg11p1	0.09	3.11E-004
l-seg11q1	0.1	7.30E-015
l-seg11q2	0.12	1.74E-117
l-seg12p1	0.05	1.00E+000
l-seg12q1	0.04	1.00E+000
l-seg12q2	0.06	1.00E+000
l-seg13p1	0.03	1.00E+000
l-seg13q1	0.14	1.43E-224
l-seg13q2	0.15	4.03E-260
l-seg13q3	0.14	1.52E-187
l-seg14p1	0.02	1.00E+000
l-seg14q1	0.08	1.00E+000
l-seg14q2	0.1	9.75E-017
l-seg14q3	0.1	3.07E-016
l-seg15p1	0.01	1.00E+000
l-seg15q1	0.08	1.00E+000
l-seg15q2	0.08	1.00E+000
l-seg16p1	0.07	1.00E+000
l-seg16q1	0.09	3.11E-004
l-seg16q2	0.12	7.14E-083
l-seg17p1	0.15	3.95E-262
l-seg17q1	0.05	1.00E+000
l-seg17q2	0.07	1.00E+000
l-seg18p1	0.06	1.00E+000
l-seg18q1	0.1	2.17E-014
l-seg18q2	0.12	2.36E-082
l-seg19p1	0.07	1.00E+000
l-seg19q1	0.07	1.000000e+00
l-seg20p1	0.04	1.00E+000
l-seg20q1	0.04	1.00E+000
l-seg21p1	0.03	1.00E+000
l-seg21q1	0.05	1.00E+000
l-seg21q2	0.07	1.00E+000
l-seg22p1	0.03	1.00E+000
l-seg22q1	0.11	2.37E-044

## Sheet: BandsTree_All
Bonferroni corrected p values of bands enriched using Tree length statistics
Band	Bonferroni corrected p value
g-seg1p3	1
g-seg1p2	0
g-seg1p1	1
g-seg1q1	0.04
g-seg1q2	0
g-seg1q3	0
g-seg1q4	0
g-seg2p2	0.03
g-seg2p1	0.69
g-seg2q1	1
g-seg2q2	0.2
g-seg2q3	0.1
g-seg3p2	0.03
g-seg3p1	1.60E-003
g-seg3q1	0
g-seg3q2	0
g-seg4p1	1
g-seg4q1	1
g-seg4q2	0.32
g-seg4q3	1
g-seg5p1	0.09
g-seg5q1	0.02
g-seg5q2	0.01
g-seg5q3	0.01
g-seg6p2	0.83
g-seg6p1	1.00E+000
g-seg6q1	0.08
g-seg6q2	1
g-seg7p2	0.79
g-seg7p1	0
g-seg7q1	0.07
g-seg7q2	0.32
g-seg7q3	0.4
g-seg8p2	1
g-seg8p1	1
g-seg8q1	1.00E+000
g-seg8q2	1.00E+000
g-seg9p2	1.00E+000
g-seg9p1	0.01
g-seg9q1	0.05
g-seg9q2	4.96E-002
g-seg9q3	1
g-seg10p1	1
g-seg10q1	1
g-seg10q2	1
g-seg11p1	0
g-seg11q1	1
g-seg11q2	0.63
g-seg12p1	1
g-seg12q1	0
g-seg12q2	0
g-seg13p1	1
g-seg13q1	1
g-seg13q2	0.01
g-seg13q3	0.18
g-seg14p1	1
g-seg14q1	1
g-seg14q2	1
g-seg14q3	0.08
g-seg15p1	1
g-seg15q1	0.33
g-seg15q2	0.06
g-seg16p1	1
g-seg16q1	1
g-seg16q2	1
g-seg17p1	0.43
g-seg17q1	4.85E-001
g-seg17q2	3.79E-001
g-seg18p1	1.60E-003
g-seg18q1	1.60E-003
g-seg18q2	1.60E-003
g-seg19p1	0
g-seg19q1	0.08
g-seg20p1	1
g-seg20q1	1.00E+000
g-seg21p1	0
g-seg21q1	0
g-seg21q2	0.11
g-seg22p1	1
g-seg22q1	0.01
l-seg1p3	0.02
l-seg1p2	0.03
l-seg1p1	1.28E-002
l-seg1q1	0
l-seg1q2	0
l-seg1q3	0
l-seg1q4	1.60E-003
l-seg2p2	1
l-seg2p1	1
l-seg2q1	1
l-seg2q2	1
l-seg2q3	1
l-seg3p2	1
l-seg3p1	0.54
l-seg3q1	1.00E+000
l-seg3q2	1.60E-003
l-seg4p1	5.33E-001
l-seg4q1	1
l-seg4q2	1
l-seg4q3	1
l-seg5p1	1
l-seg5q1	0.04
l-seg5q2	4.16E-002
l-seg5q3	0.02
l-seg6p2	1
l-seg6p1	1
l-seg6q1	0.04
l-seg6q2	0
l-seg7p2	0
l-seg7p1	0
l-seg7q1	0
l-seg7q2	0
l-seg7q3	0
l-seg8p2	1
l-seg8p1	1
l-seg8q1	0
l-seg8q2	0.01
l-seg9p2	0.01
l-seg9p1	0.03
l-seg9q1	0
l-seg9q2	0.02
l-seg9q3	0
l-seg10p1	1
l-seg10q1	1
l-seg10q2	1
l-seg11p1	1
l-seg11q1	1
l-seg11q2	1
l-seg12p1	0
l-seg12q1	1
l-seg12q2	1
l-seg13p1	1
l-seg13q1	1
l-seg13q2	0.75
l-seg13q3	0.62
l-seg14p1	1.00E+000
l-seg14q1	0.02
l-seg14q2	4.16E-002
l-seg14q3	0.04
l-seg15p1	1
l-seg15q1	1.00E+000
l-seg15q2	1.00E+000
l-seg16p1	1
l-seg16q1	0.01
l-seg16q2	0.05
l-seg17p1	1.00E+000
l-seg17q1	1
l-seg17q2	0.6
l-seg18p1	1.00E+000
l-seg18q1	1
l-seg18q2	0.43
l-seg19p1	0.01
l-seg19q1	1
l-seg20p1	1.00E+000
l-seg20q1	1.00E+000
l-seg21p1	1
l-seg21q1	1
l-seg21q2	1
l-seg22p1	1
l-seg22q1	0
